# Supplementary material for: Environmental Factors Exacerbate Parkinsonian Phenotypes in an Asian-Specific Knock-In LRRK2 Risk Variant in Mice
Source: Int J Mol Sci. 2025 Apr 10;26(8):3556. doi: 10.3390/ijms26083556 (PMC12027425; doi:10.3390/ijms26083556)
Supplement: Supplementary file 1 [file ijms-26-03556-s001.zip]

Archive with 1 entries (1 files):
- ijms-3548680-supplementary.pdf
